# Supplementary material for: Mitochondrial cytochrome P450 1B1 is involved in pregnenolone synthesis in human brain cells
Source: J Biol Chem. 2023 Jul 11;299(8):105035. doi: 10.1016/j.jbc.2023.105035 (PMC10413356; doi:10.1016/j.jbc.2023.105035)
Supplement: Screening_Dataset_v1 [file mmc2.xlsx]

## Sheet: Info
	Supplementary Information
	Mitochondrial cytochrome P450 1B1 is involved in pregnenolone synthesis in human brain cells
	Yiqi Christina Lin, Garett Cheung, Zeyu Zhang, Vassilios Papadopoulos
	Department of Pharmacology and Pharmaceutical Sciences, Alfred E. Mann School of Pharmacy and Pharmaceutical Sciences, University of Southern California, Los Angeles, CA
	Dataset S1: Relative expression of CYP450 genes in MGM-1, MGM-3, NHA, and HMC3 cells, with information about enzyme subcellular localization

## Sheet: Expression Data
Gene	Cell Line	Relative Expression vs β-actin	Variant	Localization in ER	Localization in Mitochondria	Localization in Cytoplasm
CYP51A1	MGM-1	0.0183754	1	TRUE	FALSE	FALSE
CYP20A1	MGM-1	0.00267741	all	FALSE	FALSE	FALSE
CYP51A1	MGM-1	0.00153671	2	TRUE	FALSE	FALSE
CYP27A1	MGM-1	0.00149724	all	FALSE	TRUE	FALSE
CYP1B1	MGM-1	0.00125485	all	TRUE	TRUE	FALSE
CYP4V2	MGM-1	0.000750835	all	TRUE	FALSE	FALSE
CYP2U1	MGM-1	0.000485669	all	TRUE	TRUE	FALSE
CYP46A1	MGM-1	0.000230907	all	TRUE	FALSE	FALSE
CYP7B1	MGM-1	0.000177439	all	TRUE	FALSE	FALSE
CYP1A1	MGM-1	7.22551e-05	1	TRUE	TRUE	TRUE
CYP2J2	MGM-1	6.07669e-05	all	TRUE	FALSE	FALSE
CYP2D6	MGM-1	5.48688e-05	all	TRUE	FALSE	FALSE
CYP2E1	MGM-1	4.66931e-05	all	TRUE	TRUE	FALSE
CYP26B1	MGM-1	4.65831e-05	all	TRUE	FALSE	FALSE
CYP2R1	MGM-1	1.95593e-05	all	TRUE	FALSE	FALSE
CYP2R1	MGM-1	1.74758e-05	1	TRUE	FALSE	FALSE
CYP11A1	MGM-1	1.08134e-05	all	FALSE	TRUE	FALSE
CYP2D7	MGM-1	6.22053e-06	all	FALSE	TRUE	TRUE
CYP19A1	MGM-1	4.62544e-06	all	TRUE	FALSE	FALSE
CYP1A1	MGM-1	1.25947e-06	2	TRUE	TRUE	TRUE
CYP2W1	MGM-1	1.22437e-06	all	TRUE	FALSE	FALSE
CYP2W1	MGM-1	7.78028e-07	all	TRUE	FALSE	FALSE
CYP26A1	MGM-1	3.66679e-07	1	TRUE	FALSE	FALSE
CYP4B1	MGM-1	2.14798e-07	all	TRUE	FALSE	FALSE
CYP4F8	MGM-1	9.63598e-08	all	TRUE	FALSE	FALSE
CYP2B6	MGM-1	4.63712e-08	all	TRUE	FALSE	FALSE
CYP2A13	MGM-1	1.96111e-08	all	TRUE	FALSE	FALSE
CYP27C1	MGM-1	3.52608e-09	2	FALSE	TRUE	FALSE
CYP24A1	MGM-1	2.18837e-09	1	FALSE	TRUE	FALSE
CYP27B1	MGM-1	2.8822e-10	all	FALSE	TRUE	FALSE
CYP27C1	MGM-1	2.64711e-10	1	FALSE	TRUE	FALSE
CYP24A1	MGM-1	2.47831e-10	all	FALSE	TRUE	FALSE
CYP51A1	MGM-3	0.0405805	1	TRUE	FALSE	FALSE
CYP1B1	MGM-3	0.0356143	all	TRUE	TRUE	FALSE
CYP51A1	MGM-3	0.00412954	2	TRUE	FALSE	FALSE
CYP20A1	MGM-3	0.00281148	all	FALSE	FALSE	FALSE
CYP4V2	MGM-3	0.00230954	all	TRUE	FALSE	FALSE
CYP27A1	MGM-3	0.00133007	all	FALSE	TRUE	FALSE
CYP2U1	MGM-3	0.000401722	all	TRUE	TRUE	FALSE
CYP46A1	MGM-3	0.000262097	all	TRUE	FALSE	FALSE
CYP1A1	MGM-3	0.000239043	1	TRUE	TRUE	TRUE
CYP7B1	MGM-3	0.000200457	all	TRUE	FALSE	FALSE
CYP26B1	MGM-3	0.000175723	all	TRUE	FALSE	FALSE
CYP2R1	MGM-3	0.000105557	1	TRUE	FALSE	FALSE
CYP2D6	MGM-3	7.8821e-05	all	TRUE	FALSE	FALSE
CYP2R1	MGM-3	3.03694e-05	all	TRUE	FALSE	FALSE
CYP11A1	MGM-3	2.60363e-05	all	FALSE	TRUE	FALSE
CYP2J2	MGM-3	2.59944e-05	all	TRUE	FALSE	FALSE
CYP2E1	MGM-3	9.35874e-06	all	TRUE	TRUE	FALSE
CYP2W1	MGM-3	6.52979e-06	all	TRUE	FALSE	FALSE
CYP1A1	MGM-3	4.70419e-06	2	TRUE	TRUE	TRUE
CYP2D7	MGM-3	2.87009e-06	all	FALSE	TRUE	TRUE
CYP19A1	MGM-3	1.45306e-06	all	TRUE	FALSE	FALSE
CYP4X1	MGM-3	5.51537e-07	all	TRUE	FALSE	FALSE
CYP21A2	MGM-3	4.0191e-07	all	TRUE	FALSE	FALSE
CYP27C1	MGM-3	5.92876e-09	2	FALSE	TRUE	FALSE
CYP27B1	MGM-3	8.84539e-10	all	FALSE	TRUE	FALSE
CYP24A1	MGM-3	5.24984e-10	1	FALSE	TRUE	FALSE
CYP27C1	MGM-3	8.64949e-11	1	FALSE	TRUE	FALSE
CYP24A1	MGM-3	6.7193e-12	all	FALSE	TRUE	FALSE
CYP1B1	NHA	0.0126593	all	TRUE	TRUE	FALSE
CYP51A1	NHA	0.00634679	1	TRUE	FALSE	FALSE
CYP20A1	NHA	0.00495404	all	FALSE	FALSE	FALSE
CYP2U1	NHA	0.000945867	all	TRUE	TRUE	FALSE
CYP46A1	NHA	0.000650286	all	TRUE	FALSE	FALSE
CYP51A1	NHA	0.000485556	2	TRUE	FALSE	FALSE
CYP4V2	NHA	0.00043077	all	TRUE	FALSE	FALSE
CYP2E1	NHA	0.000385409	all	TRUE	TRUE	FALSE
CYP2D6	NHA	0.000230862	all	TRUE	FALSE	FALSE
CYP26B1	NHA	0.000193148	all	TRUE	FALSE	FALSE
CYP27A1	NHA	0.000144785	all	FALSE	TRUE	FALSE
CYP11A1	NHA	5.29117e-05	all	FALSE	TRUE	FALSE
CYP7B1	NHA	4.23257e-05	all	TRUE	FALSE	FALSE
CYP2R1	NHA	3.2986e-05	all	TRUE	FALSE	FALSE
CYP2D7	NHA	3.03304e-05	all	FALSE	TRUE	TRUE
CYP2J2	NHA	2.70668e-05	all	TRUE	FALSE	FALSE
CYP2R1	NHA	2.14942e-05	1	TRUE	FALSE	FALSE
CYP1A1	NHA	1.53726e-05	1	TRUE	TRUE	TRUE
CYP2W1	NHA	7.73696e-06	all	TRUE	FALSE	FALSE
CYP21A2	NHA	6.14567e-06	all	TRUE	FALSE	FALSE
CYP2W1	NHA	2.4726e-06	all	TRUE	FALSE	FALSE
CYP19A1	NHA	1.89736e-06	all	TRUE	FALSE	FALSE
CYP4X1	NHA	7.89709e-07	all	TRUE	FALSE	FALSE
CYP4F8	NHA	3.92822e-07	all	TRUE	FALSE	FALSE
CYP2B6	NHA	7.41898e-08	all	TRUE	FALSE	FALSE
CYP24A1	NHA	2.34108e-08	1	FALSE	TRUE	FALSE
CYP27C1	NHA	3.01413e-09	2	FALSE	TRUE	FALSE
CYP24A1	NHA	2.24886e-09	all	FALSE	TRUE	FALSE
CYP27B1	NHA	3.81539e-10	all	FALSE	TRUE	FALSE
CYP27C1	NHA	1.43494e-11	1	FALSE	TRUE	FALSE
CYP51A1	HMC3	0.0161896	1	TRUE	FALSE	FALSE
CYP51A1	HMC3	0.00277076	2	TRUE	FALSE	FALSE
CYP20A1	HMC3	0.00262206	all	FALSE	FALSE	FALSE
CYP46A1	HMC3	0.000710858	all	TRUE	FALSE	FALSE
CYP2U1	HMC3	0.000145387	all	TRUE	TRUE	FALSE
CYP1B1	HMC3	0.000114588	all	TRUE	TRUE	FALSE
CYP2E1	HMC3	9.01095e-05	all	TRUE	TRUE	FALSE
CYP1A1	HMC3	4.57338e-05	1	TRUE	TRUE	TRUE
CYP2D6	HMC3	4.21248e-05	all	TRUE	FALSE	FALSE
CYP26B1	HMC3	4.20145e-05	all	TRUE	FALSE	FALSE
CYP4V2	HMC3	2.42387e-05	all	TRUE	FALSE	FALSE
CYP2R1	HMC3	2.39139e-05	all	TRUE	FALSE	FALSE
CYP11A1	HMC3	1.11617e-05	all	FALSE	TRUE	FALSE
CYP2R1	HMC3	7.30622e-06	1	TRUE	FALSE	FALSE
CYP27A1	HMC3	4.85137e-06	all	FALSE	TRUE	FALSE
CYP2J2	HMC3	3.28206e-06	all	TRUE	FALSE	FALSE
CYP2W1	HMC3	2.76601e-06	all	TRUE	FALSE	FALSE
CYP1A1	HMC3	1.61115e-06	2	TRUE	TRUE	TRUE
CYP26A1	HMC3	1.1154e-06	1	TRUE	FALSE	FALSE
CYP3A4	HMC3	9.25484e-07	all	TRUE	FALSE	FALSE
CYP26A1	HMC3	9.23682e-07	2	TRUE	FALSE	FALSE
CYP2D7	HMC3	9.04542e-07	all	FALSE	TRUE	TRUE
CYP2W1	HMC3	8.60179e-07	all	TRUE	FALSE	FALSE
CYP21A2	HMC3	7.95392e-07	all	TRUE	FALSE	FALSE
CYP19A1	HMC3	7.25609e-07	all	TRUE	FALSE	FALSE
CYP7B1	HMC3	5.81313e-07	all	TRUE	FALSE	FALSE
CYP3A43	HMC3	2.54955e-07	all	TRUE	FALSE	FALSE
CYP4F8	HMC3	1.72183e-07	all	TRUE	FALSE	FALSE
CYP24A1	HMC3	1.30879e-08	1	FALSE	TRUE	FALSE
CYP27C1	HMC3	3.65313e-09	2	FALSE	TRUE	FALSE
CYP24A1	HMC3	1.52321e-09	all	FALSE	TRUE	FALSE
CYP27C1	HMC3	5.35579e-10	1	FALSE	TRUE	FALSE
CYP27B1	HMC3	1.3345e-10	all	FALSE	TRUE	FALSE

## Sheet: Primers for qRT-PCR
Gene	Isoform	Forward Primer	Reverse Primer
CYP1A1	1	ACAGTGATTGGCAGGTCACG	GTCTCTTGTTGTGCTGTGGGG
CYP1A1	2	CCATCCCCCACAGGAAGCTAT	GATACACTTCCGCTTGCCCA
CYP1B1	all	AAGTTCTTGAGGCACTGCGAA	GGCCGGTACGTTCTCCAAAT
CYP20A1	all	GATGCCCTCATGCAACTGGA	CAGATTGCCCAGGTACACAATTT
CYP21A2	all	CACCTTGGGCTGCAAGATGT	CAGGTCTGCCAGCAAAGTCT
CYP24A1	all	AGCGATAATACGCCTCAGATGG	TGCAAGACAGAACAGGCTCC
CYP26A1	1	GCTGCGATCAAGCTCTGGG	GGAACTTCCTCCGCTGCAGTA
CYP26A1	2	GGGAAGGCTAGAGCTTGGAAT	CGCTGCCCAAAATCTTTAACCG
CYP26B1	all	CCGCCAACATGCTCTTTGAG	TCTCTCCGATGAGCGGGAA
CYP27A1	all	AGGCCAAGTACGGTCCAATG	GTACCAGTGGTGTCCTTCCG
CYP27B1	all	AAGTTCGGACTGGAAGGCATC	AACATCTGGTCCCAGTCTCG
CYP27C1	1	GCATCCACGAGATCCAGGGAG	GACATTGGTCACGGTTTCTCCA
CYP27C1	2	AGCACACACGGGAATATGGAA	ACGCTTCTCATCTTGAGCCA
CYP2A13	all	CCTAAGGGGTTTTGGCGTGG	ATATTGGCGCCGTGCGTG
CYP2B6	all	TCTGTATTCGGCCAGCTGTTT	GCAGGTAGGTGTCGATGAGG
CYP2D6	all	AGCACTTCAGCTTCTCGGTG	TGGGGACTAGGTACCCCATT
CYP2D7	all	TGCGCATAGTGGTGGGTAAC	ACACTCTCCTTCCTCGCTGC
CYP2E1	all	ACACTACTTGCCTGGAAGCC	CTGCACTGTGCTTTTCCTTCTC
CYP2J2	all	TGGACCCCACCAAACTCTCT	GGATTGCCTGTGTGCTTTGAC
CYP2R1	1	CATGAGAAAGCAGAGCCAGGT	ATATCTGGAATTGAGTAAGCCTCCC
CYP2R1	all	TCTCATTATCGGCCACAGGC	CTGGAATTGAGTAAGCCTCCCA
CYP2U1	all	TCAGCTTCTTTATCGGCCACT	TGCAAACACAACCCCCTTCT
CYP2W1	all	CATTCCCGCTCCTGGAACAC	CTCCCTGCACCAGTCATACG
CYP3A4	all	CAAAGAGCAACACAGAGCTGAA	ATGTCAAACATACAAAAGCCCTTA
CYP3A43	all	AAGTTCTGCCCTGAAAGTAGGTT	TGAGAGCAAACCTCATGCCAA
CYP46A1	all	CCTGAGTCGGTTAAGAAGTTCC	GCGCTCATAGTTGCATTCGG
CYP4B1	all	AAGGCCCCTGATGTGTATGAC	CCAGCATGATACGTGTAGACT
CYP4F8	all	GGAGATTGTTTTGCGTGCGG	CCTAGATCCCCGCAGTCCTC
CYP4V2	all	ACCGTCCCGCTACAGTAGAA	ACTCTGTAACCTGCCACTTCA
CYP4X1	all	GGCCATTAAGCTGTACCTGC	TGGGACTTGGGATCTGTTCTG
CYP4Z1	all	TGGCTTCAGGAACTCATGGC	ACTCCTTTACTGGGTAAAACTCCT
CYP51A1	1	TCGGCCTTCAGTGTTTCCGA	GTATGGAGGACTTTTCACCCCTG
CYP51A1	2	CCGCGATTCTCAGGGATTGA	ACTAAATACAGGTCCATACTTCTCA
CYP7B1	all	AAAACCACAAGTTGGGACACG	GAAGCTCAATGGGTATGTTGGAT
